# Supplementary material for: Modeling Sexual Differences of Body Size Variation in Ground Beetles in Geographical Gradients: A Case Study of Pterostichus melanarius (Illiger, 1798) (Coleoptera, Carabidae)
Source: Life (Basel). 2022 Jan 13;12(1):112. doi: 10.3390/life12010112 (PMC8781924; doi:10.3390/life12010112)
Supplement: Supplementary file 1 [file life-12-00112-s001.zip]

Archive with 22 entries (22 files):
- list of figures.pdf
- S 1.jpg
- S 10.jpg
- S 11.png
- S 12.png
- S 13.png
- S 14.png
- S 15.png
- S 16.png
- S 17.png
- S 18.png
- S 19.png
- S 2.jpg
- S 20.png
- S 3.jpg
- S 4.jpg
- S 5.jpg
- S 6.jpg
- S 7.jpg
- S 8.jpg
- S 9.jpg
- Tables_Supplementary materials.pdf
